# Supplementary material for: Structural variation and parallel evolution of apomixis in citrus during domestication and diversification
Source: Natl Sci Rev. 2022 Jun 14;9(10):nwac114. doi: 10.1093/nsr/nwac114 (PMC9671666; doi:10.1093/nsr/nwac114)
Supplement: nwac114_Supplemental_Files [file nwac114_supplemental_files.zip]

Archive with 1 entries (1 files):
- Supplementary_files.rar
